# Supplementary material for: Parameter Optimisation in 3D Extrusion Printing of Polyhydroxybutyrate Using Design of Experiment Methodology
Source: J Funct Biomater. 2026 Feb 12;17(2):90. doi: 10.3390/jfb17020090 (PMC12941641; doi:10.3390/jfb17020090)
Supplement: Supplementary file 1 [file jfb-17-00090-s001.zip]

Archive with 1 entries (1 files):
- jfb-4111494-supplementary.pdf
